# Supplementary material for: Robotic-Assisted Vascular Surgery: Current Landscape, Challenges, and Future Directions
Source: J Clin Med. 2025 Oct 17;14(20):7353. doi: 10.3390/jcm14207353 (PMC12565110; doi:10.3390/jcm14207353)
Supplement: Supplementary file 1 [file jcm-14-07353-s001.zip]

Archive with 1 entries (1 files):
- jcm-3848170-supplementary.pdf
